# Supplementary material for: HPVTIMER: A shiny web application for tumor immune estimation in human papillomavirus‐associated cancers
Source: Imeta. 2023 Aug 12;2(3):e130. doi: 10.1002/imt2.130 (PMC10989930; doi:10.1002/imt2.130)
Supplement: Supplementary file 2 — Supporting information. [file IMT2-2-e130-s002.xlsx]

## Sheet: Table S1
Supplementary Table S1. Detailed information on the origin of the immune cell-related genes used in the “DE analysis-Immune cells” module.
Cell type	Metagene	Reference
Activated B cell	ADAM28/CD180/CD79B/BLK/CD19/MS4A1/TNFRSF17/IGHM/GNG7/MICAL3 SPIB/HLA-DOB/IGKC/PNOC/FCRL2/BACH2/CR2/TCL1A/AKNA/ARHGAP25 CCL21/CD27/CD38/CLEC17A/CLEC9A/CLECL1	<a href="https://pubmed.ncbi.nlm.nih.gov/28052254/" target="_blank">PMID:28052254</a>
Activated CD4 T cell	AIM2/BIRC3/BRIP1/CCL20/CCL4/CCL5/CCNB1/CCR7/DUSP2/ESCO2 ETS1/EXO1/EXOC6/IARS/ITK/KIF11/KNTC1/NUF2/PRC1/PSAT1 RGS1/RTKN2/SAMSN1/SELL/TRAT1	<a href="https://pubmed.ncbi.nlm.nih.gov/28052254/" target="_blank">PMID:28052254</a>
Activated CD8 T cell	ADRM1/AHSA1/C1GALT1C1/CCT6B/CD37/CD3D/CD3E/CD3G/CD69/CD8A CETN3/CSE1L/GEMIN6/GNLY/GPT2/GZMA/GZMH/GZMK/IL2RB/LCK MPZL1/NKG7/PIK3IP1/PTRH2/TIMM13/ZAP70	<a href="https://pubmed.ncbi.nlm.nih.gov/28052254/" target="_blank">PMID:28052254</a>
Central memory CD4 T cell	ABHD3/AHNAK/ANXA2P2/AQP3/ATHL1/BMI1/BZW2/CD63/COL4A1/CYLD ELMO2/FYN/GLIPR1/GSS/IFITM2/ITGB1/ITGB2/KLF5/LSP1/NDUFB9 PKM2/SFXN3/SIRPG/SMAD4/STX4/TRADD/VIM/XRCC6	<a href="https://pubmed.ncbi.nlm.nih.gov/28052254/" target="_blank">PMID:28052254</a>
Central memory CD8 T cell	ACTN4/ADAM12/ADCY9/F13A1/FCER1G/FCGR3B/FGF7/FKBP4/GLUD1/GM2A GUSB/IL1RN/NOL11/NTRK1/RARA/RNF128/SIGLEC1/TNFRSF11A/TOX4/UBA52 ULBP1	<a href="https://pubmed.ncbi.nlm.nih.gov/28052254/" target="_blank">PMID:28052254</a>
Effector memeory CD4 T cell	ATM/CASP3/CASQ1/CD300E/DARS/DOCK9/EXOSC9/EZH2/GDE1/IL34 NCOA4/NEFL/PDGFRL/PTGS1/REPS1/SCG2/SDPR/SIGLEC14/SIGLEC6/TAL1 TFEC/TIPIN/TPK1/UQCRB/USP9Y/WIPF1/ZCRB1	<a href="https://pubmed.ncbi.nlm.nih.gov/28052254/" target="_blank">PMID:28052254</a>
Effector memeory CD8 T cell	ACAP1/APOL3/ARHGAP10/ATP10D/C3AR1/CCR5/CD160/CD55/CFLAR/CMKLR1 DAPP1/FCRL6/FLT3LG/GZMM/HAPLN3/HLA-DMB/HLA-DPA1/HLA-DPB1/IFI16/LIME1 LTK/NFKBIA/SETD7/SIK1/TRIB2	<a href="https://pubmed.ncbi.nlm.nih.gov/28052254/" target="_blank">PMID:28052254</a>
Gamma delta T cell	ACP5/AQP9/BTN3A2/C1orf54/CARD8/CCL18/CD209/CD33/CD36/CDK5 IL10RB/KLRF1/LGALS1/MAPK7/KLHL7/KRT80/LAMC1/LCORL/LMNB1/MEIS3P1 MPL/FABP1/FABP5/FADD/MFAP3L/MINPP1/RPS24/RPS7/RPS9/DBNL CCL13	<a href="https://pubmed.ncbi.nlm.nih.gov/28052254/" target="_blank">PMID:28052254</a>
Immature B cell	CD22/CYBB/FAM129C/FCRL1/FCRL3/FCRL5/FCRLA/HDAC9/HLA-DQA1/HVCN1 KIAA0226/NCF1/NCF1B/P2RY10/SP100/TXNIP/STAP1/TAGAP/ZCCHC2	<a href="https://pubmed.ncbi.nlm.nih.gov/28052254/" target="_blank">PMID:28052254</a>
Memory B cell	AICDA/CCNA2/CDKN3/CLCN5/ENPP1/FCER1A/FCRL4/MYC/RUNX2/SORL1 SOX5/STAT5A/STAT5B/TLR9	<a href="https://pubmed.ncbi.nlm.nih.gov/28052254/" target="_blank">PMID:28052254</a>
Regulatory T cell	CCL3L1/CD72/CLEC5A/FOXP3/ITGA4/L1CAM/LIPA/LRP1/LRRC42/MARCO MMP12/MNDA/MRC1/MS4A6A/PELO/PLEK/PRSS23/PTGIR/ST8SIA4/STAB1	<a href="https://pubmed.ncbi.nlm.nih.gov/28052254/" target="_blank">PMID:28052254</a>
T follicular helper cell	B3GAT1/CDK5R1/PDCD1/BCL6/CD200/CD83/CD84/FGF2/GPR18/CEBPA CECR1/CLEC10A/CLEC4A/CSF1R/CTSS/DMN/DPP4/LRRC32/MC5R/MICA NCAM1/NCR2/NRP1/PDCD1LG2/PDCD6/PRDX1/RAE1/RAET1E/SIGLEC7/SIGLEC9 TYRO3/CHST12/CLIC3/IVNS1ABP/KIR2DL2/LGMN	<a href="https://pubmed.ncbi.nlm.nih.gov/28052254/" target="_blank">PMID:28052254</a>
Type 1 T helper cell	CD70/TBX21/ADAM8/AHCYL2/ALCAM/B3GALNT1/BBS12/BST1/CD151/CD47 CD48/CD52/CD53/CD59/CD6/CD68/CD7/CD96/CFHR3/CHRM3 CLEC7A/COL23A1/COL4A4/COL5A3/DAB1/DLEU7/DOC2B/EMP1/F12/FURIN GAB3/GATM/GFPT2/GPR25/GREM2/HAVCR1/HSD11B1/HUNK/IGF2/RCSD1 RYR1/SAV1/SELE/SELP/SH3KBP1/SIT1/SLC35B3/SIGLEC10/SKAP1/THUMPD2 TIGIT/ZEB2/ENC1/FAM134B/FBXO30/FCGR2C/STAC/LTC4S/MAN1B1/MDH1 MMD/RGS16/IL12A/P2RX5/CD97/ITGB4/ICAM3/METR…	<a href="https://pubmed.ncbi.nlm.nih.gov/28052254/" target="_blank">PMID:28052254</a>
Type 17 T helper cell	IL17A/IL17RA/C2CD4A/C2CD4B/CA2/CCDC65/CEACAM3/IL17C/IL17F/IL17RC IL17RE/IL23A/ILDR1/LONRF3/SH2D6/TNIP2/ABCA1/ABCB1/ADAMTS12/ANK1 ANKRD22/B3GALT2/CAMTA1/CCR9/CD40/GPR44/IFT80	<a href="https://pubmed.ncbi.nlm.nih.gov/28052254/" target="_blank">PMID:28052254</a>
Type 2 T helper cell	ASB2/CSRP2/DAPK1/DLC1/DNAJC12/DUSP6/GNAI1/LAMP3/NRP2/OSBPL1A PDE4B/PHLDA1/PLA2G4A/RAB27B/RBMS3/RNF125/TMPRSS3/GATA3/BIRC5/CDC25C CDC7/CENPF/CXCR6/DHFR/EVI5/GSTA4/HELLS/IL26/LAIR2	<a href="https://pubmed.ncbi.nlm.nih.gov/28052254/" target="_blank">PMID:28052254</a>
Activated dendritic cell	ABCD1/C1QC/CAPG/CCL3L3/CD207/CD302/ATP5B/ATP5L/ATP6V1A/BCL2L1 C1QB/SNURF/SPCS3/CCNA1/CEACAM8/NOS2/SRA1/TNFRSF6B/TREM1/TREML1 RHOA/SLC25A37/TNFSF14/TREML4/VNN2/XPO6/CLEC4C/TNFAIP2/UBD/ACTR3 RAB1A/SLA/HLA-DQA2/SIGLEC5/SLAMF9	<a href="https://pubmed.ncbi.nlm.nih.gov/28052254/" target="_blank">PMID:28052254</a>
CD56bright natural killer cell	ABAT/C11orf75/C5orf15/CDHR1/DCAF12/DYNLL1/GPR137B/HCP5/HDGFRP2/KRT86 MLST8/ELMOD3/ENTPD5/FAM119A/FAM179A/CLIC2/COX7A2L/CREB3L4/CSF1/CSNK2A2 CSTA/CSTB/CTPS/CTSD/FST/GATA2/GMPR/HDC/HEY1/HOXA1 HS2ST1/HS3ST1/BCL11B/CDH3/MYL6B/NAA16/ClQA/ClQB/CYP27B1/EIF3M	<a href="https://pubmed.ncbi.nlm.nih.gov/28052254/" target="_blank">PMID:28052254</a>
CD56dim natural killer cell	CYP27A1/DDX55/DYRK2/RPL37A/NOTCH3/AKR7A3/GPRC5C/GRIN1/HLA-E/PORCN PSMC4/UPP1/IL21R/KIR2DS1/KIR2DS2/KIR2DS5	<a href="https://pubmed.ncbi.nlm.nih.gov/28052254/" target="_blank">PMID:28052254</a>
Eosinophil	GIPR/KRT18P50/LRMP/FOSB/RRP12/GPR183/NR4A3/ST3GAL6/DEPDC5/PDE6C PKD2L2/GPR65/IL5RA/P2RY14/DACH1/DAPK2/EMR3	<a href="https://pubmed.ncbi.nlm.nih.gov/28052254/" target="_blank">PMID:28052254</a>
Immature dendritic cell	ACADM/AHCYL1/ALDH1A2/ALDH3A2/ALDH9A1/ALOX15/AMT/ARL1/ATIC/ATP5A1 CAPZA1/LILRA5/RDX/RRAGD/TACSTD2/INPP5F/RAB38/PLAU/CSF3R/SLC18A2 AMPD2/CLTB/C1orf162	<a href="https://pubmed.ncbi.nlm.nih.gov/28052254/" target="_blank">PMID:28052254</a>
Macrophage_Charoentong	AIF1/CCL1/CCL14/CCL23/CCL26/CD300LB/CNR1/CNR2/EIF1/EIF4A1 FPR1/FPR2/FRAT2/GPR27/GPR77/RNASE2/MS4A2/BASP1/IGSF6/HK3 VNN1/FES/NPL/FZD2/FAM198B/HNMT/SLC15A3/CD4/TXNDC3/FRMD4A CRYBB1/HRH1/WNT5B	<a href="https://pubmed.ncbi.nlm.nih.gov/28052254/" target="_blank">PMID:28052254</a>
Mast cell	ADAMTS3/CPA3/CMA1/CTSG/ARHGAP15/CPM/FCN1/FTL/HSPA6/ITGA9 RNASE3/S100A4/SIGLEC8/SLC6A4/PTGS2/EGR3/PILRA	<a href="https://pubmed.ncbi.nlm.nih.gov/28052254/" target="_blank">PMID:28052254</a>
MDSC	CCR2/CD14/CD2/CD86/CXCR4/FCGR2A/FCGR2B/FCGR3A/FERMT3/GPSM3 IL18BP/IL4R/ITGAL/ITGAM/PARVG/PSAP/PTGER2/PTGES2/S100A8/S100A9	<a href="https://pubmed.ncbi.nlm.nih.gov/28052254/" target="_blank">PMID:28052254</a>
Monocyte	ASGR2/CFP/ASGR1/CD1D/UPK3A/ACTG1/ANXA5/ATP6V1B2/CFL1/DAZAP2 CTBS/EMR4P/HIVEP2/MARCKSL1/MBP/MMP15/PNPLA6/TMBIM6/PQBP1/TEX264 IKZF1	<a href="https://pubmed.ncbi.nlm.nih.gov/28052254/" target="_blank">PMID:28052254</a>
Natural killer cell	AKT3/AXL/BST2/CDH2/CRTAM/CSF2RA/CTSZ/CXCL1/CYTH1/DAXX DGKH/DLL4/DPYD/ERBB3/F11R/FAM27A/FAM49A/FASLG/FCGR1A/FN1 FSTL1/FUCA1/GBP3/GLS2/GRB2/LST1/BCL2/CDC5L/FGF18/FUT5 FZR1/GAGE2/IGFBP5/KANK2/LDB3	<a href="https://pubmed.ncbi.nlm.nih.gov/28052254/" target="_blank">PMID:28052254</a>
Natural killer T cell	BTN2A2/CD101/CD109/CNPY3/CNPY4/CREB1/CRTC2/CRTC3/CSF2/KLRC1 FUT4/ICAM2/IL32/LAMP2/LILRB5/KLRG1/HSPA4/HSPB6/ISM2/ITIH2 KDM4C/KIR2DS4/KIRREL3/SDCBP/NFATC2IP/MICB/KIR2DL1/KIR2DL3/KIR3DL1/KIR3DL2 NCR1/FOSL1/TSLP/SLC7A7/SPP1/TREM2/UBASH3A/YBX2/CCDC88A/CLEC1A THBD/PDPN/VCAM1/EMR1	<a href="https://pubmed.ncbi.nlm.nih.gov/28052254/" target="_blank">PMID:28052254</a>
Neutrophil	CREB5/CDA/CHST15/S100A12/APOBEC3A/CASP5/MMP25/HAL/C1orf183/FFAR2 MAK/CXCR1/STEAP4/MGAM/BTNL8/CXCR2/TNFRSF10C/VNN3	<a href="https://pubmed.ncbi.nlm.nih.gov/28052254/" target="_blank">PMID:28052254</a>
Plasmacytoid dendritic cell	CBX6/DAB2/DDX17/HIGD1A/IDH3A/IL3RA/MAGED1/NUCB2/OFD1/OGT PDIA4/SERTAD2/SIRPA/TMED2/ENG/FCAR/IGF1/ITGA2B/GABARAP/GPX1 KRT23/PROK2/RALB/RETNLB/RNF141/SEC14L1/SEPX1/EMP3/CD300LF/ABTB1 KLHL21/PHRF1	<a href="https://pubmed.ncbi.nlm.nih.gov/28052254/" target="_blank">PMID:28052254</a>
ICP	CD274/HAVCR2/LAG3/CD276/IDO1/CTLA4/TIGIT/PDCD1/PDCD1LG2/VTCN1	<a href="https://pubmed.ncbi.nlm.nih.gov/25594174/" target="_blank">PMID:25594174</a>
Antigen presentation	B2M/TAP1/HLA-DQB1/HLA-DRB1/HLA-DQA1/HLA-DRB5/HLA-DRA/MICB/MICA/HLA-C HLA-A/HLA-DPB1/HLA-DPA1/HLA-DQB2/HLA-B/HLA-DQA2	<a href="https://pubmed.ncbi.nlm.nih.gov/25594174/" target="_blank">PMID:25594174</a>
B cells	CD79B/CD79A/BACH2/RALGPS2/HVCN1/BLK/BANK1/FCRL3/FCRL1/BTLA	<a href="https://pubmed.ncbi.nlm.nih.gov/25594174/" target="_blank">PMID:25594174</a>
CD4+ Regulatory T cells	IL32/FOXP3/IL4/IL5/GPR15/C15orf53	<a href="https://pubmed.ncbi.nlm.nih.gov/25594174/" target="_blank">PMID:25594174</a>
CD8+ T cells	CD8A	<a href="https://pubmed.ncbi.nlm.nih.gov/25594174/" target="_blank">PMID:25594174</a>
Cytolytic Activity	GZMA/PRF1/GZMB	<a href="https://pubmed.ncbi.nlm.nih.gov/25594174/" target="_blank">PMID:25594174</a>
Inhibition	SLAMF7/TGFB1/VEGFA/CD160/ARG1/CD244/KIR2DL1/ADORA2A/EDNRB/IL10 LAIR1/LGALS9/IL13/VEGFB/KIR2DL3	<a href="https://www.sciencedirect.com/science/article/pii/S1074761318301213" target="_blank">doi: 10.1016/j.immuni.2018.03.023.</a>
Macrophage_Rooney	LGMN/MMP9/HS3ST2/CD68/GPNMB/TM4SF19/CYBB/C11orf45/FUCA1/CLEC5A	<a href="https://pubmed.ncbi.nlm.nih.gov/25594174/" target="_blank">PMID:25594174</a>
Neutrophils	VNN3/MEGF9/KDM6B/NLRP12/PADI4/MNDA/TRANK1/EVI2B/SELL/HSD17B11	<a href="https://pubmed.ncbi.nlm.nih.gov/25594174/" target="_blank">PMID:25594174</a>
NK cells	KLRC1/KLRF1	<a href="https://pubmed.ncbi.nlm.nih.gov/25594174/" target="_blank">PMID:25594174</a>
pDCs	PHEX/IRF8/PLD4/PTCRA/CXCR3/CLEC4C/LILRA4	<a href="https://pubmed.ncbi.nlm.nih.gov/25594174/" target="_blank">PMID:25594174</a>
Stimulation	CX3CL1/BTN3A1/TNFRSF9/ICAM1/CD40/CD40LG/TNFSF8/IL2/IFNG/IL1A CD58/CD2/SLAMF1/TNFSF4/TNFSF18/TNFRSF8/CD80/IL1B/TNFSF9/CD70 TNFSF14/IL2RA/TLR4/ENTPD1/CXCL9/CD27/CD226/TNFRSF14/ICOSLG/ITGB2 ICOS/IL12A/CXCL10/CD28/TNFSF15/BTN3A2/TNFRSF4/TNFRSF18/IFNA2/HMGB1 IFNA1/TNFRSF25/TNF/CCL5	<a href="https://www.sciencedirect.com/science/article/pii/S1074761318301213" target="_blank">doi: 10.1016/j.immuni.2018.03.023.</a>
Type I IFN Reponse	IFIT3/IFIT2/TNFSF10/RSAD2/DDX4/MX1/ISG20/MX2/IRF7/IFIT1	<a href="https://pubmed.ncbi.nlm.nih.gov/25594174/" target="_blank">PMID:25594174</a>
Type II IFN Reponse	AHR/GPR146/SELP	<a href="https://pubmed.ncbi.nlm.nih.gov/25594174/" target="_blank">PMID:25594174</a>

## Sheet: Table S2
Supplementary Table S2. Details of the 65 built-in datasets.
Dataset Name	Species	Classification	Cancer Types	Platform	Publication	clinical information	Summary	Study design	Datatype	Genes	HPVpositive sample	HPVnegative sample	Performed DEoverall	Performed DEimmune	Performed DEpathway	Performed immuno-infiltration analysis	Performed Clusterprofiler	Performed ssGSEA
GSE102232	Mus musculus	Tissue	Cervical Cancer	Affymetrix Mouse Genome 430 2.0 Array	<a href="https://pubmed.ncbi.nlm.nih.gov/29073104/" target="_blank">PMID:29073104</a>	NOT AVAILABLE	Affymetrix Mouse Genome 430 2.0 arrays were used to measure genome-wide gene expression levels. The results show that high-risk human papillomavirus oncogenes E6 and E7 reprogram the cervical cancer Several potential estrogen-induced paracrine-acting factors were identified in the expression profile of the cervical tumor microenvironment. The microenvironment of estrogen-treated HPV-transgenic mi…	Female reproductive tracts from wild type FVB and HPV16 E6/E7 transgenic mice were cryosectioned and used for laser-capture of cervical tissue. The mRNA levels were measured for a total set of 32 captures (5 untreated normal epithelium and stroma; 7 untreated transgenic epithelium and stroma; 3 estrogen-treated normal stroma; 5 estrogen-treated transgenic stroma).	log2(expression)	11656	5	0	FALSE	FALSE	FALSE	TRUE	FALSE	FALSE
GSE108208	Mus musculus	Tissue	Cervical Cancer	Affymetrix Mouse Genome 430 2.1 Array	<a href="https://pubmed.ncbi.nlm.nih.gov/29458011/" target="_blank">PMID:29458011</a>	NOT AVAILABLE	Cells located at the invasive front and in the tumor mass of mouse cervical squamous cell carcinomas were isolated by laser microdissection from hematoxylin-stained HPV/E2 sections. 7 months old HPV/E2 miceWe used microarrays to compare the transcriptome of cells located at the invasive front versus cells located in the tumor mass of mouse squamous cell carcinomas. treated with oestrogen develop …	6 samples per condition (invasive front/tumor mass) were captured from one mouse in different parts of the cervical squamous neoplasias.	log2(expression)	11654	12	0	FALSE	FALSE	FALSE	TRUE	FALSE	FALSE
GSE113942	Homo sapiens	Tissue	Cervical Cancer	Illumina HiSeq 2000	<a href="https://pubmed.ncbi.nlm.nih.gov/30696738/" target="_blank">PMID:30696738</a>	age	We have recently conducted transcriptome analysis comparing normal cervical tissues with HPV-positive cervical cancer tissues by using two different RNA-seq platforms. As the results, 614 differentially expressed protein-coding transcripts were identified, which are enriched in cancer related pathways and consist of 95 known RBPs. TaqMan RT-qPCR was used to verify altered expression of 26 genes w…	Gene expression patterns of seven normal cervical tissues were compared with that of seven cervical cancer tissues by two different RNA-seq platforms. Additional 72 clinical samples and HPV-infected keratinocytes were analyzed by RT-qPCR to verify the HPV-infection altered gene expression.	log2(TPM+1)	12072	7	0	FALSE	FALSE	FALSE	TRUE	FALSE	FALSE
GSE122512	Homo sapiens	Cell line	Cervical Cancer	Illumina HiSeq 3000	<a href="https://pubmed.ncbi.nlm.nih.gov/33108350/" target="_blank">PMID:33108350</a>	NOT AVAILABLE	Human cancer cell lines are the most frequently used preclinical models in the study of cancer biology and the development of therapeutics. Although anatomically diverse, human papillomavirus (HPV)-driven cancers have a common etiology and similar mutations that overlap with but are distinct from those found in HPV-negative cancers. Building on prior studies that have characterized subsets of hea…	RNAseq from individual cell lines grown under standard tissue culture conditions.	log2(TPM+1)	11740	8	0	FALSE	FALSE	FALSE	FALSE	FALSE	FALSE
GSE151666	Homo sapiens	Tissue	Cervical Cancer	Illumina HiSeq 3000	<a href="https://pubmed.ncbi.nlm.nih.gov/34572780/" target="_blank">PMID:34572780</a>	NOT AVAILABLE	Investigate the transcriptomic differences between HPV-positive and HPV-negative primary cervical tumors.	Whole transcriptome sequencing was performed on 68 pre-treatment, primary cervical cancer samples from cervical cancer patients treated at the Washington University School of Medicine. A minimum of 0.5 ug of RNA with RIN > 7 was extracted for library preparation. Sequencing was performed using Illumina HiSeq 3000, 1x50nt, ~40 million reads per sample), and aligned to GRCh38 using STAR 2.7.0f.	log2(TPM+1)	21428	58	0	FALSE	FALSE	FALSE	TRUE	FALSE	FALSE
GSE39001	Homo sapiens	Tissue	Cervical Cancer	Affymetrix Human Gene 1.0 ST Array	<a href="https://pubmed.ncbi.nlm.nih.gov/23405241/" target="_blank">PMID:23405241</a>	NOT AVAILABLE	The objective of this study was the identification and characterization of cellular targets present in most Cervical Cancer and absent in normal cervical tissue that can be considered as potential markers for screening or therapeutic targets.	Cervical cancer vs. Healthy cervix	log2(expression)	6628	43	0	FALSE	FALSE	FALSE	TRUE	FALSE	FALSE
GSE39001	Homo sapiens	Tissue	Cervical Cancer	Affymetrix Human Gene 1.1 ST Array	<a href="https://pubmed.ncbi.nlm.nih.gov/23405241/" target="_blank">PMID:23405241</a>	NOT AVAILABLE	The objective of this study was the identification and characterization of cellular targets present in most Cervical Cancer and absent in normal cervical tissue that can be considered as potential markers for screening or therapeutic targets. Methods and Findings. A pyramidal strategy was used. Initially the expression of 8,638 genes was compared between 43 HPV16-positive Cervical Cancer and 12 h…	Cervical cancer vs. Healthy cervix	log2(expression)	15220	19	0	FALSE	FALSE	FALSE	TRUE	FALSE	FALSE
GSE49288	Homo sapiens	Tissue	Cervical Cancer	Agilent-014850 Whole Human Genome Microarray 4x44K G4112F	<a href="https://pubmed.ncbi.nlm.nih.gov/24427262/" target="_blank">PMID:24427262</a>	NOT AVAILABLE	Integration of human papillomavirus (HPV) DNA into the host genome is a critical aetiological event in the progression from normal cervix to intraepithelial neoplasm, and finally to invasive cervical cancer. In this study, we want to know how HPV DNA physical status relates to treatment outcome for cervical carcinomas.	Cervical cancer samples were compared with normal sample. And also, we divided 39 cervical cancer patients into four groups aCervical Cancerording to HPV DNA physical status and investigated differentially expressed gene profiles in these groups using Agilent two-color experiment.	log2(R/G)	17707	39	0	FALSE	FALSE	FALSE	TRUE	FALSE	FALSE
GSE67522	Homo sapiens	Tissue	Cervical Cancer	Illumina HumanHT-12 V4.0 expression beadchip	<a href="https://pubmed.ncbi.nlm.nih.gov/28402266/" target="_blank">PMID:28402266</a>	age	Identification of genes and pathways relevant to Cervical cancer pathogenesis. The study also aimed at identifying probable mechanistic differences in the low and high HOTAIR expressing cervical cancers patients .	Total RNA obtained from HPV negative histologically normal controls, HPV16 positive non-malignants and HPV16 positive cervical cancers having either low or high HOTAIR expression levels were compared to identify transcriptome level differences.	log2(expression)	11771	20	0	FALSE	FALSE	FALSE	TRUE	FALSE	FALSE
GSE75132	Homo sapiens	Tissue	Cervical Cancer	Affymetrix Human Genome U133 Plus 2.0 Array	<a href="https://pubmed.ncbi.nlm.nih.gov/27508094/" target="_blank">PMID:27508094</a>	NOT AVAILABLE	We aimed to identify biomarkers for progression to CIN3+ in women with persistent HPV16 infection. In this prospective study, 11,088 women aged 20-29 years were enrolled during 1991-1993, and re-invited for a second visit two years later. Cervical cytology samples obtained at both visits were tested for HPV DNA by Hybrid Capture 2 (HC2), and HC2-positive samples were genotyped by INNO-LiPA. The c…	We aimed at identifying genes differentially expressed in women with persistent HPV16 infection that either progressed to CIN3+ or not. As a test of principle we first compared HPV16 persistently infected women with HPV-negative women.	log2(expression)	18267	6	0	FALSE	FALSE	FALSE	TRUE	FALSE	FALSE
GSE9750	Homo sapiens	Tissue	Cervical Cancer	Affymetrix Human Genome U133A Array	<a href="https://pubmed.ncbi.nlm.nih.gov/18506748/" target="_blank">PMID:18506748</a>	NOT AVAILABLE	This study is aimed in identification of gene expression profiles in cervical cancer and the role of specific genes in cervical carcinogenesis. Keywords: Gene expression in cervical cancer	A total of 66 samples were included in this study, which include 33 primary tumors, 9 cell lines, and 24 normal cervical epithelium.	log2(expression)	11024	31	0	FALSE	FALSE	FALSE	TRUE	FALSE	FALSE
GSE123029	Homo sapiens	Cell line	Head and Neck Squamous Cell Carcinoma	Illumina HiSeq 2000	Pirotte E, et al.	NOT AVAILABLE	mRNA sequencing was performed on oropharyngeal cancer cell lines including 4 HPV-positive and 4 HPV-negative lines. Two lines (CUOP2 and CUOP3) were newly derived from HPV-positive tonsil cancers (derivation is described in \Sensitivity to inhibition of DNA repair by Olaparib in novel oropharyngeal cancer cell lines infected with Human Papillomavirus\" by Pirotte et al. This work was undertaken w…	mRNA sequencing was performed in the 8 cell lines. Cells were grown in standard conditions, mRNA was extracted, and a single sequencing run was undertaken for each line.	log2(TPM+1)	14611	4	4	TRUE	TRUE	TRUE	FALSE	TRUE	TRUE
GSE139935	Mus musculus	Cell line	Head and Neck Squamous Cell Carcinoma	Illumina HiSeq 4000	Pathria P, et al.	NOT AVAILABLE	We report the RNA sequences of bone marrow derived and tissue resident macrophages and their progenitor cells from murine head and neck tumors We found that tissue resident macrophages express signatures of proliferation and immune suppression. By comparison, bone marrow derived macrophages express signatures of inflammation and immune response. Sequences show that these macrophage populations ar…	Murine macrophages were sorted from implanted head and neck tumors using flow sorting for CD45+CD11b+ Gr1-F4/80hi cell populations.3 replicate samples, each pooled cells from3- 4 replicate mice were sequenced per tumor model: HPV+MEER, HPV-MEER and SSCVII. 3 replicate aliquots of tumor cell lines were also sequenced (HPV+MEER, HPV-MEER and SSCVII). Additionally, triplicate preparations of macroph…	log2(TPM+1)	14195	6	17	TRUE	FALSE	TRUE	FALSE	TRUE	TRUE
GSE147010	Homo sapiens	Cell line	Cervical Cancer	Illumina HiSeq 4000	<a href="https://pubmed.ncbi.nlm.nih.gov/33308298/" target="_blank">PMID:33308298</a>	NOT AVAILABLE	cirCervical CancerDKN2B-AS1 is significantly upregulated circRNA in HPV16 positive cervical cancer tissues comprared with both HPV16 positive and HPV16 negative normal cervical tissues.So we chose it for further study.To explore the mRNA expression profiles following cirCervical CancerDKN2B-AS1 knockdown, we performed RNA sequencing analysis in SiHa cells with or without cirCervical CancerDKN2B-A…	RNA sequencing following cirCervical CancerDKN2B-AS1 knockdown in SiHa cells with or without cirCervical CancerDKN2B-AS1 knockdown,2 cases in each group were generated by deep sequencing, using Illumina Hiseq 4000	log2(TPM+1)	14875	4	0	FALSE	FALSE	FALSE	FALSE	FALSE	FALSE
GSE65166	Homo sapiens	Cell line	Cervical Cancer	Affymetrix Human Gene 1.0 ST Array	<a href="https://pubmed.ncbi.nlm.nih.gov/25878250/" target="_blank">PMID:25878250</a>	NOT AVAILABLE	Aim was to identify cellular factors that regulate HPV-16 late gene expression at the level of RNA processing. Cervical cancer cells permissive for HPV16 late gene expression were identified and characterized. These cells either contained a novel spliced variant of the L1 mRNAs that bypassed the suppressed HPV16 late, 5'-splice site SD3632, produced elevated levels of RNA-binding proteins SRSF1 (…	Total cellular RNA was extracted from stable cell lines. Samples were prepared in triplicates. C33ARSVNeo served as control cell line.	log2(expression)	14540	6	0	FALSE	FALSE	FALSE	FALSE	FALSE	FALSE
GSE6926	Homo sapiens	Cell line	Cervical Cancer	Human Unigene3.1 cDNA Array 37.5K v1.0	<a href="https://pubmed.ncbi.nlm.nih.gov/17589817/" target="_blank">PMID:17589817</a>	NOT AVAILABLE	In order to identify downstream cellular target genes for the viral oncoproteins, we silenced endogenous E6 and E7 expression in HPV-positive HeLa cells by RNA interference (RNAi). Subsequently, we assessed changes of the cellular transcriptome by genome-wide microarray analysis. We identified, 648 genes wich were either downregulated (360 genes) or upregulated (288 genes) upon inhibition of E6/E…	Hybridizations were performed on RZPD Unigene 3.1 cDNA microarrays (37.5K). Gene expression was analyzed by performing 6 microarray hybridizations, using three cell culture replicates treated with siRNA 18E7-3.5 or control siRNA siControl. Each replicate of the 18E7-3.5 experiments was hybridized against a replicate of the siControl experiment, including a technical dye swap.	log2(R/G)	13957	6	0	FALSE	FALSE	FALSE	FALSE	FALSE	FALSE
GSE9750	Homo sapiens	Cell line	Cervical Cancer	Affymetrix Human Genome U133A Array	<a href="https://pubmed.ncbi.nlm.nih.gov/18506748/" target="_blank">PMID:18506748</a>	NOT AVAILABLE	This study is aimed in identification of gene expression profiles in cervical cancer and the role of specific genes in cervical carcinogenesis.	A total of 66 samples were included in this study, which include 33 primary tumors, 9 cell lines, and 24 normal cervical epithelium.	log2(expression)	11024	8	0	FALSE	FALSE	FALSE	FALSE	FALSE	FALSE
GSE11488	Homo sapiens	Tissue	RetinoBlastoma	MWG Human 10k Array A(PA:cDNA microarray)	<a href="https://pubmed.ncbi.nlm.nih.gov/26883451/" target="_blank">PMID:26883451</a>	NOT AVAILABLE	Bilateral retinoblastoma has served as a critical model for studying genetic predisposition to cancer, however international incidence of unilateral retinoblastoma is variable across populations suggesting the involvement of environmental factors. DNA from Human Papilloma Virus (HPV) has been found in human retinoblastoma tissue through polymerase chain reaction based methods in several independe…	The 13 children and tumors examined here, are incident cases participating in a larger case-control study at two Pediatric Hospitals of third level of medical attention in Mexico City, that form part of the public health system.Nine different tumors positive and four negative to HPV by PCR were included in the experimental design. From these, seven are unilateral and six are bilateral and are con…	log2(R/G)	6921	13	4	TRUE	TRUE	TRUE	TRUE	TRUE	TRUE
GSE112026	Homo sapiens	Tissue	Head and Neck Squamous Cell Carcinoma	Illumina HiSeq 2500	<a href="https://pubmed.ncbi.nlm.nih.gov/31097695/" target="_blank">PMID:31097695</a>	age,race,gender,smoking,type of tabacco,smoking pack years,alcohol use,t-stage,n-stage,anatomic tnm stage,time to death or follow-up if alive,disease status at last clinical followup,primary surgical therapy,primary chemotherapy,primary radiation therapy	In this study, we sought to analyze alternative splicing events (ASE) that could alter gene function independent of mutations. To identify ASE unique to HPV-related tumors, RNA sequencing was performed on 46 HPV-positive OPSCC and 25 normal tissue samples. A novel algorithm using outlier statistics on RNA-sequencing junction expression identified 109 splicing events, which were confirmed in a val…	RNA-sequencing data for 47 HPV+ HNSCC tumors, 25 normal UPPP, 2 HPV+ HNSCC patient derived xenografts, and 2 HPV+ HNSCC cell lines (SCC-090, SCC-047)	log2(TPM+1)	14252	49	0	FALSE	FALSE	FALSE	TRUE	FALSE	FALSE
GSE122512	Homo sapiens	Cell line	Head and Neck Squamous Cell Carcinoma	Illumina HiSeq 3000	<a href="https://pubmed.ncbi.nlm.nih.gov/33108350/" target="_blank">PMID:33108350</a>	NOT AVAILABLE	Human cancer cell lines are the most frequently used preclinical models in the study of cancer biology and the development of therapeutics. Although anatomically diverse, human papillomavirus (HPV)-driven cancers have a common etiology and similar mutations that overlap with but are distinct from those found in HPV-negative cancers. Building on prior studies that have characterized subsets of hea…	RNAseq from individual cell lines grown under standard tissue culture conditions.	log2(TPM+1)	11740	9	55	TRUE	TRUE	TRUE	FALSE	TRUE	TRUE
GSE3292	Homo sapiens	Tissue	Head and Neck Squamous Cell Carcinoma	Affymetrix Human Genome U133 Plus 2.0 Array	<a href="https://pubmed.ncbi.nlm.nih.gov/16943533/" target="_blank">PMID:16943533</a>	NOT AVAILABLE	In this study, gene expression profiles of HPV(+) and (-) tumors were compared to further explore the biological effect of HPV in HNSCC.Thirty-six HNSCC tumors were analyzed for gene expression using Affymetrix Human 133U Plus 2.0 GeneChip and for HPV using consensus primers for HPV L1, E6 and E7 by PCR and RT-PCR. Eight (22%) of 36 tumors were positive for HPV, all of the HPV 16 subtype, and the…	Patient selection and specimen collection. Thirty-six freshly frozen tumor samples were prospectively collected from patients undergoing surgery or biopsy for HNSCC at the University of North Carolina (UNC) at Chapel Hill (21 patients) and Vanderbilt University (15 patients). All tissues were snap-frozen in liquid nitrogen within 30 minutes of surgical resection or biopsy, and kept at -80oC until…	log2(expression)	17850	8	28	TRUE	TRUE	TRUE	TRUE	TRUE	TRUE
GSE39366	Homo sapiens	Tissue	Head and Neck Squamous Cell Carcinoma	Agilent-UNC-custom-4X44K	<a href="https://pubmed.ncbi.nlm.nih.gov/23451093/" target="_blank">PMID:23451093</a>	age,race,gender,smoking pack years,alcohol use,differentiation,tumor site,tumor stage,tumor status,node status,treatment	We show that molecular subtypes of HNSCC exist; that these subtypes have distinct patterns of chromosomal gain and loss, some of which affect canonical oncogenes and tumor suppressors; and that the subtypes are biologically and clinically relevant. These subtypes provide new insight into HNSCC etiology, as well as a valuable method for classifying HNSCC tumors.	A total of 163 samples were considered. Quality control procedures were applied to microarray probe-level intensity files. A total of 138 tumor arrays remained after removing low-quality arrays, duplicate arrays, and arrays from non-HNSCC samples. The normexp background correction and loess normalization procedures were applied to the probe-level data. After log transformation, probes were matche…	log2(R/G)	15725	14	82	TRUE	TRUE	TRUE	TRUE	TRUE	TRUE
GSE40020	Homo sapiens	Tissue	Head and Neck Squamous Cell Carcinoma	Affymetrix Human Exon 1.0 ST Array	<a href="https://pubmed.ncbi.nlm.nih.gov/25481760/" target="_blank">PMID:25481760</a>	response to chemoradiation	This pilot study suggests possible biomarkers that predict response to chemoradiation therapy. These data can potentially lead to an assay that can be used clinically to predict HPV-positive HNSCC patients that will not benefit from chemoradiation, thus helping clinicians to lower morbidity and get selected patients to surgery faster.	HPV-positive head and neck squamous cell carcinoma (HNSCC) has a good prognosis with a large percentage of patients responding to therapy. However, a certain percentage of patients do not respond. Gene expression data from Affymetrix Human Exon 1.0ST microarrays was utilized to compare patients that responded to therapy with those that did not respond.	log2(expression)	131250	19	0	FALSE	FALSE	FALSE	TRUE	FALSE	FALSE
GSE65858	Homo sapiens	Tissue	Head and Neck Squamous Cell Carcinoma	Illumina HumanHT-12 V4.0 expression beadchip	<a href="https://pubmed.ncbi.nlm.nih.gov/26095926/" target="_blank">PMID:26095926</a>	gender,age,smoking,packyears,alcohol,tumor type,tumor_site,uicc_stage,tmn stage,treatment,os,pfs,pfs_event,consensus_cluster	We compare tumors with different HPV16 DNA and RNA (E6*I) status from 290 consecutively recruited HNSCC patients by gene expression profiling and targeted sequencing of 50 genes. We confirm that the HPV16 DNA+ RNA+ tumors are molecularly distinct from the HPV-negative (DNA-) HNSCC and have elevated expression of cell cycle genes and rare TP53 mutations (3.6%, 1/28). We show that tumors with non-t…	A growing proportion of head and neck squamous cell carcinomas (HNSCC) is associated with the human papilloma virus (HPV), particularly HPV16. We compare tumors with different HPV16 DNA and RNA (E6*I) status from 290 consecutively recruited HNSCC patients by gene expression profiling and targeted sequencing of 50 genes. We confirm that the HPV16 DNA+ RNA+ tumors are molecularly distinct from the …	log2(expression)	8895	73	196	TRUE	TRUE	TRUE	TRUE	TRUE	TRUE
GSE6791	Homo sapiens	Tissue	Head and Neck Squamous Cell Carcinoma	Affymetrix Human Genome U133 Plus 2.0 Array	<a href="https://pubmed.ncbi.nlm.nih.gov/17510386/" target="_blank">PMID:17510386</a>	gender,age,tumor stage	Here, we describe genome-wide expression profiling of 84 HNCs, CCs and site-matched normal epithelial samples in which we used laser capture microdissection to enrich samples for tumor-derived versus normal epithelial cells. This analysis revealed that HPV+HNCs and CCs differed in their patterns of gene expression yet shared many changes compared to HPV-HNCs. Some of these shared changes were pre…	All tissue samples were fresh frozen in liquid nitrogen and collected with patients' consent under approval of the Institutional Review Boards from all participating institutions. Each tissue sample was cryosectioned, and selected sections stained with hematoxylin/eosin, and reviewed to determine tumor content, pathological status, and freedom from necrosis and freezing artifacts. Epithelial cell…	log2(expression)	18157	16	26	TRUE	TRUE	TRUE	TRUE	TRUE	TRUE
GSE72536	Homo sapiens	Tissue	Head and Neck Squamous Cell Carcinoma	Illumina HiSeq 2000	<a href="https://pubmed.ncbi.nlm.nih.gov/30655616/" target="_blank">PMID:30655616</a>	tumor stage,til status	We used RNAseq to evaluate whether these differences in clinical behaviour could be explained simply by a numerical difference in TILs or whether there was a fundamental difference between TILs in these two settings.	mRNA profiles of 10 HPV driven (HPV+) and 13 HPV independant (HPV-) head and neck squamous cell carcinoma (HNSCC) tumours were generated by RNA-Seq, using Illumina HiSeq 2000.	log2(expression)	14409	10	13	TRUE	TRUE	TRUE	TRUE	TRUE	TRUE
GSE74927	Homo sapiens	Tissue	Head and Neck Squamous Cell Carcinoma	Illumina HiSeq 2000	<a href="https://pubmed.ncbi.nlm.nih.gov/32406560/" target="_blank">PMID:32406560</a>	tumor stage,gender	We perform unsupervised gene expression clustering on well-annotated HPV(+) HNC samples from two cohorts ( 84 total primary tumors), as well as 18 HPV(-) HNCs, to discover subtypes, and begin to characterize the differences between the subtypes in terms of their HPV characteristics, pathway activity, whole-genome somatic copy number variations and mutation frequencies. Results: We identified two …	36 head and neck primary tumors (18 HPV+ and 18 HPV-) and their matched blood samples were collected and genotyped by Illumina OmniExpress SNP array. RNA-seq was also performed on the same set of tumor samples.	log2(TPM+1)	15439	18	18	TRUE	TRUE	TRUE	TRUE	TRUE	TRUE
GSE6791	Homo sapiens	Tissue	Cervical Cancer	Affymetrix Human Genome U133 Plus 2.0 Array	<a href="https://pubmed.ncbi.nlm.nih.gov/17510386/" target="_blank">PMID:17510386</a>	gender,age,tumor stage	Here, we describe genome-wide expression profiling of 84 HNCs, Cervical Cancers and site-matched normal epithelial samples in which we used laser capture microdissection to enrich samples for tumor-derived versus normal epithelial cells. This analysis revealed that HPV+HNCs and Cervical Cancers differed in their patterns of gene expression yet shared many changes compared to HPV-HNCs. Some of the…	All tissue samples were fresh frozen in liquid nitrogen and collected with patients' consent under approval of the Institutional Review Boards from all participating institutions. Each tissue sample was cryosectioned, and selected sections stained with hematoxylin/eosin, and reviewed to determine tumor content, pathological status, and freedom from necrosis and freezing artifacts. Epithelial cell…	log2(expression)	18157	17	0	FALSE	FALSE	FALSE	TRUE	FALSE	FALSE
GSE111390	Homo sapiens	Tissue	Oropharyngeal Squamous Cell Carcinoma	Agilent-014850 Whole Human Genome Microarray 4x44K G4112F	<a href="https://pubmed.ncbi.nlm.nih.gov/30098783/" target="_blank">PMID:30098783</a>	gender,age,risk stratification (ang's 2012),death,overall survival	Expression microarray analyses was used to analyze 33 OSCC to unveil potential prognostic markers. A quality control filter was applied based on Feature Extraction flags (NA replacing values). Cy3/Cy5 ratios were log2 transformed	Experiment condition, 33 OSCC samples obtained from biopsy from previous untreated patietns were laleled with Cy3 and a reference sample (pool of cell lines) was labled with Cy3. Samples Cy3 and Cy5 were mixed and hybridized at slide glasses Agilent 4x40k platform.	log2(R/G)	13116	18	15	TRUE	TRUE	TRUE	TRUE	TRUE	TRUE
GSE113282	Homo sapiens	Tissue	Oropharyngeal Squamous Cell Carcinoma	Nanostring nCounter Gene Expression Assay	<a href="https://pubmed.ncbi.nlm.nih.gov/31413922/" target="_blank">PMID:31413922</a>	3-year os status	In this study, the complex interaction of the tumor immune microenvironment with the efficacy of CRTX in HNSCC was analyzed. Comprehensive immune transcriptome analysis of FFPE tumor samples from patients with oropharyngeal carcinoma was used for establishing differences in tumor immune profiles according to the overall survival status. Furthermore, a composite immune signature risk score for sur…	Immune profiles were established in a training set of FFPE tumor specimens from oropharyngeal squamous cell carcinoma (OPSCC) patients treated with cisplatin-based CTRX in the ARO-0401 phase III study (n=33) using the nCounter PanCancer Immune Profiling Panel and the nCounter Digital Analyzer. Differences in basal mRNA levels of 730 immune-related genes and the abundance of immune-cell subsets ac…	log2(expression)	764	31	64	TRUE	TRUE	TRUE	TRUE	TRUE	TRUE
GSE142583	Homo sapiens	Tissue	Oropharyngeal Squamous Cell Carcinoma	Agilent-014850 Whole Human Genome Microarray 4x44K G4112F	<a href="https://pubmed.ncbi.nlm.nih.gov/33211282/" target="_blank">PMID:33211282</a>	survival outcome	A deep molecular study of OPSCC is mandatory to identify either prognostic markers or targets for therapy, in particular in patients with worse prognosis. 14 HPV-positive and 15 HPV-negative Italian OPSCC (n=29) with complete clinical information and follow-up of more than 5 years were molecularly characterized by gene expression profiling and compared to three cohorts of OPSCC extracted from pub…	Gene expression of 29 cases of squamous cell carcinomas of the oropharynx (OPSCC) were profiled with Agilent microarrays. Each sample was analyzed with a dye-swap technical replicate.	log2(R/G)	17950	13	14	TRUE	TRUE	TRUE	TRUE	TRUE	TRUE
GSE163173	Homo sapiens	Tissue	Oropharyngeal Squamous Cell Carcinoma	Affymetrix Human Clariom D Assay	<a href="https://pubmed.ncbi.nlm.nih.gov/34738049/" target="_blank">PMID:34738049</a>	age,gender,tnm7 stage,tnm8 stage	We designed a study on HPV-positive OPCs to determine whether a previously published gene expression tumor classification model,defined through meta-analysis of publicly available datasets (PMCID: PMC6721309), is able to predict survival in an external patient cohort. The 3 gene expression clusters were tested in a validation set of 286 cases and in a refined study population of 235 patients and …	In our work, we considered a cohort of the HPV positive OPC patients included in the project \Big Data and Models for Personalized Head and Neck Cancer Decision Support (BD2Decide)\",trial registry ClinicalTrial.gov number NCT02832102. Patients were treated in seven European referral cancer centers (Italy, The Netherlands and Germany) with expertise in the multidisciplinary management of head and…	log2(expression)	25249	286	0	FALSE	FALSE	FALSE	TRUE	FALSE	FALSE
GSE171898	Homo sapiens	Tissue	Oropharyngeal Squamous Cell Carcinoma	Illumina HiSeq 3000	<a href="https://pubmed.ncbi.nlm.nih.gov/33038770/" target="_blank">PMID:33038770</a>	NOT AVAILABLE	This study was conducted to develop and validate a clinically feasible prognostic classifier based on transcriptome-wide gene expression profiles.Tumor tissues were collected from 208 OPSCC patients treated at Washington University in St. Louis and 115 OPSCC patients treated at Vanderbilt University, used for model training and validation, respectively. OPSCC patients (n = 70) from the TCGA cohor…	RNA-seq profiling analysis of oropharyngeal cancer cases treated at Washington University in St. Louis and Vanderbilt University	log2(TPM+1)	18440	262	49	TRUE	TRUE	TRUE	TRUE	TRUE	TRUE
GSE55544	Homo sapiens	Tissue	Oropharyngeal Squamous Cell Carcinoma	Agilent-039494 SurePrint G3 Human GE v2 8x60K Microarray 039381	<a href="https://pubmed.ncbi.nlm.nih.gov/25899179/" target="_blank">PMID:25899179</a>	gender,race	This study aimed to compare the gene expression profiles of HPV-active, -inactive and -negative OPCs from european american patients, and determine their biological differences.	Three-condition, one-color experiment: HPV-active, HPV-inactive and HPV-negative oropharyngeal tumor samples from european american patients. Biological replicates: 8 HPV Negative Tumors. 4 HPV Inactive Tumors. 11 HPV Active Tumors.	log2(expression)	17238	15	8	TRUE	TRUE	TRUE	TRUE	TRUE	TRUE
GSE55545	Homo sapiens	Tissue	Oropharyngeal Squamous Cell Carcinoma	Agilent-039494 SurePrint G3 Human GE v2 8x60K Microarray 039381	<a href="https://pubmed.ncbi.nlm.nih.gov/25899180/" target="_blank">PMID:25899180</a>	gender,race	This study aimed to compare the gene expression profiles of HPV-negative and HPV-inactive OPCs from both African American and European American patients, and determine their biological and racial differences.	Four-condition, one-color experiment: African American (AA) HPV-inactive, African American (AA) HPV-negative, European American (EA) HPV-inactive, European American (EA) HPV-negative oropharyngeal tumor samples. Biological replicates: 4 AA HPV Inactive samples, 8 AA HPV Negative samples, 4 EA HPV Inactive samples and 8 EA HPV Negative samples.	log2(expression)	16790	8	16	TRUE	TRUE	TRUE	TRUE	TRUE	TRUE
GSE55546	Homo sapiens	Tissue	Oropharyngeal Squamous Cell Carcinoma	Agilent-039494 SurePrint G3 Human GE v2 8x60K Microarray 039381	<a href="https://pubmed.ncbi.nlm.nih.gov/25899181/" target="_blank">PMID:25899181</a>	gender,race	This study aimed to compare the gene expression profiles of HPV-negative and HPV-inactive OPCs from both African American and European American patients, and determine their biological and racial differences.	Two-condition, one-color experiment: HPV-active oropharyngeal tumor samples and normal benign uvula/tonsil tissues. Biological replicates: 12 HPV active samples and 4 Normal samples.	log2(expression)	17167	12	0	FALSE	FALSE	FALSE	TRUE	FALSE	FALSE
GSE56142	Homo sapiens	Tissue	Oropharyngeal Squamous Cell Carcinoma	Illumina HumanHT-12 V4.0 expression beadchip	Masterson L, et al.	age,gender,smoker status,performance status (ecog),Stage	To gain more information regarding the pathway through pre-malignancy in HPV positive/HPV negative oropharyngeal carcinoma (OSCC), we investigated genomewide expression profiles in histopathologically confirmed tumour samples with site-matched normal epithelial controls.	Twenty four samples (12 matched invasive oropharyngeal carcinoma and normal epithelial controls).	log2(expression)	7421	10	0	FALSE	FALSE	FALSE	TRUE	FALSE	FALSE
GSE108454	Mus musculus	Tissue	Cutaneous Squamous Cell Carcinoma	Affymetrix Mouse Genome 430A 2.0 Array	<a href="https://pubmed.ncbi.nlm.nih.gov/19036130/" target="_blank">PMID:19036130</a>	NOT AVAILABLE	We compared the transcriptome of HPV-driven mouse cSCC with normal skin and observed higher amounts of transcripts for Porcupine and WNT ligands in cSCC, suggesting a role for WNT-signaling in cSCC progression. We confirmed increased Porcupine expression in human cSCC samples. Blocking the secretion of WNT-ligands by the Porcupine inhibitor LGK974 significantly diminished initiation and progressi…	4 healthy skin samples, 4 Lgk974 treated murine HPV induced SCC samples, 4 vehicle (DMSO) treated HPV induced SCC samples	log2(TPM+1)	14765	8	0	FALSE	FALSE	FALSE	TRUE	FALSE	FALSE
GSE138080	Homo sapiens	Tissue	Cervical Cancer	Agilent-014850 Whole Human Genome Microarray 4x44K G4112F	<a href="https://pubmed.ncbi.nlm.nih.gov/32188026/" target="_blank">PMID:32188026</a>	NOT AVAILABLE	To identify which molecular alterations drive carcinogenesis, we performed a comprehensive and longitudinal molecular characterization of HPV-transformed keratinocyte cell lines. Comparative genomic hybridization, mRNA, and miRNA expression analysis of four HPV-containing keratinocyte cell lines at eight different time points was performed. Data was analyzed using unsupervised hierarchical cluste…	Expression profiles were analyzed in healthy cervical tissues (n=10), high-grade precancerous lesios (CIN2/3, n=15) and cervical squamous cell carcinomas (n=10) using whole human genome oligo microarrays (G4112A, mRNA 4x44K; Agilent Technologies).	log2(expression)	11413	10	0	FALSE	FALSE	FALSE	TRUE	FALSE	FALSE
GSE23962	Mus musculus	Tissue	Small Cell Lung Cancer	Agilent-014868 Whole Mouse Genome Microarray 4x44K G4122F	<a href="https://pubmed.ncbi.nlm.nih.gov/21205295/" target="_blank">PMID:21205295</a>	NOT AVAILABLE	To validate the hypothesis of HPV involvement in small cell lung cancer pathogenesis we performed gene expression profile of transgenic mouse model of SCLC induced by HPV-16 E6/E7 oncoproteins.	Gene expression profile of SCLC has been performed using Agilent whole mouse genome (4x44k) representing ~ 41000 genes and mouse transcripts. Samples were obtained from two HPV16-E6/E7 transgenic mouse model and from littermate's normal lung.	log2(R/G)	12455	4	0	FALSE	FALSE	FALSE	TRUE	FALSE	FALSE
GSE73761	Homo sapiens	Cell line	Cervical Cancer	Affymetrix Human Transcriptome Array 2.0	<a href="https://pubmed.ncbi.nlm.nih.gov/32188026/" target="_blank">PMID:26655236</a>	NOT AVAILABLE	We analyzed the effects of the expression of HPV 16 E6 oncoprotein variants (AA-a, AA-c, E-A176/G350, E-C188/G350, E-G350), and the E- Prototype in global gene expression profiles in an in vitro model. E6 gene was cloned into an expression vector fused to GFP and was transfected in C33-A cells. Affymetrix GeneChip Human Transcriptome Array 2.0 platform was used to analyze the expression of over 2…	We analyzed RNA from 16 cell cultures from the cell line C33-A, with the following experimental conditions: C33-A Non-transfected (WT) and C33-A transfected with: 1) mock, 2) HPV16 E-prototype and 3) HPV16 variants: E-G350, E-A176/G350, E-C188/G350, AAa and AAc, performed by duplicate (biological replicates processed independently N=8x2); using the Affymetrix Gene Chip Human Transcriptome Array (…	log2(expression)	17835	12	4	TRUE	TRUE	TRUE	FALSE	TRUE	TRUE
GSE58911	Homo sapiens	Tissue	Head and Neck Squamous Cell Carcinoma	Affymetrix Human Gene 1.0 ST Array	<a href="https://pubmed.ncbi.nlm.nih.gov/32188026/" target="_blank">PMID:25355403</a>	TMN stage,age,patient 2-year disease free survival outcome	Tissue samples were collected from patients diagnosed with HNSCC (oropharynx, hypopharynx, larynx). Samples were taken from the tumor site (tumor samples) and from a site distant to the tumor (normal samples) prior to therapy.The study goals were to 1) compare the expression of microRNAs in tumor and normal samples from individual patients and 2) determine whether the differences in expression of…	Fifteen paired normal and tumor samples from individual patients were analyzed (a total of 30 samples).	log2(expression)	18690	4	10	TRUE	TRUE	TRUE	TRUE	TRUE	TRUE
GSE55542	Homo sapiens	Tissue	Oropharyngeal Squamous Cell Carcinoma	Agilent-039494 SurePrint G3 Human GE v2 8x60K Microarray 039381	<a href="https://pubmed.ncbi.nlm.nih.gov/25899179/" target="_blank">PMID:25899179</a>	gender,race	This study aimed to compare the gene expression profiles of HPV-active, -inactive and -negative OPC and determine their biological differences.	ANALYSIS 1: Three-condition, one-color experiment: HPV-active, HPV-inactive and HPV-negative oropharyngeal tumor samples. Biological replicates: 12 HPV Active tumors, 8 HPV Inactive tumors and 16 HPV Negative tumors.	log2(expression)	16896	20	16	TRUE	TRUE	TRUE	TRUE	TRUE	TRUE
GSE55543	Homo sapiens	Tissue	Oropharyngeal Squamous Cell Carcinoma	Agilent-039494 SurePrint G3 Human GE v2 8x60K Microarray 039381	<a href="https://pubmed.ncbi.nlm.nih.gov/25899179/" target="_blank">PMID:25899179</a>	gender,race	This study aimed to compare the gene expression profiles of HPV-negative HNSCC from AA and EA patients, and determine their biological differences.	ANALYSIS 2: Two-condition, on-color experiment: African American (AA) vs European American (EA) HPV-negative oropharyngeal squamous cell carcinomas. Biological replicates: 8 African American and 8 European American.	log2(expression)	16958	0	16	FALSE	FALSE	FALSE	TRUE	FALSE	FALSE
GSE55547	Homo sapiens	Tissue	Oropharyngeal Squamous Cell Carcinoma	Agilent-039494 SurePrint G3 Human GE v2 8x60K Microarray 039381	<a href="https://pubmed.ncbi.nlm.nih.gov/25899179/" target="_blank">PMID:25899179</a>	gender,race	This study aimed to compare the gene expression profiles of HPV-negative HNSCC from AA and EA patients, and determine their biological differences.	ANALYSIS 6: Two-condition, one-color experiment: HPV-negative oropharyngeal tumor samples and normal benign uvula/tonsil tissues. Biological replicates: 16 HPV negtive samples and 4 Normal samples.	log2(expression)	16958	0	16	FALSE	FALSE	FALSE	TRUE	FALSE	FALSE
GSE55548	Homo sapiens	Tissue	Oropharyngeal Squamous Cell Carcinoma	Agilent-039494 SurePrint G3 Human GE v2 8x60K Microarray 039381	<a href="https://pubmed.ncbi.nlm.nih.gov/25899179/" target="_blank">PMID:25899179</a>	gender,race	This study aimed to compare the gene expression profiles of HPV-negative HNSCC from AA and EA patients, and determine their biological differences.	ANALYSIS 7: Two-condition, one-color experiment: European American (EA) HPV-inactive oropharyngeal tumor samples and normal benign uvula/tonsil tissues. Biological replicates: 4 EA HPV inactive samples and 4 EA Normal samples.	log2(expression)	17429	4	0	FALSE	FALSE	FALSE	TRUE	FALSE	FALSE
GSE55549	Homo sapiens	Tissue	Oropharyngeal Squamous Cell Carcinoma	Agilent-039494 SurePrint G3 Human GE v2 8x60K Microarray 039381	<a href="https://pubmed.ncbi.nlm.nih.gov/25899179/" target="_blank">PMID:25899179</a>	gender,race	This study aimed to compare the gene expression profiles of HPV-negative HNSCC from AA and EA patients, and determine their biological differences.	ANALYSIS 8: Two-condition, one-color experiment: European American (EA) HPV-negative oropharyngeal tumor samples and normal benign uvula/tonsil tissues. Biological replicates: 8 EA HPV active samples and 4 EA Normal samples.	log2(expression)	17481	0	8	FALSE	FALSE	FALSE	TRUE	FALSE	FALSE
GSE122697	Homo sapiens	Tissue	Cervical Cancer	Illumina HumanHT-12 V4.0 expression beadchip	<a href="https://pubmed.ncbi.nlm.nih.gov/31229557/" target="_blank">PMID:31229557</a>	gender	Cervical cancer (CACX) is the tumor of the uterine cervix and its primary etiological factor is the infection of high risk human papilloma virus (hrHPV), primarily HPV16 and HPV18. CACX is the third most commonly diagnosed cancer and the fourth leading cause of cancer deaths in women worldwide. In India, CACX aCervical Cancerounts for approximately 1,22,844 new cases and 67,477 deaths annually. I…	Gene expression analysis was carried out on 11 invasive CACX samples and 5 HPV Negative Normal Controls. Moreover, cervical cancer cell lines with varying Human Papilloma virus (HPV) status namely, SiHa (HPV16 positive), Hela (HPV18 positive) and C33A (HPV negative) were also included.	log2(expression)	11678	11	0	FALSE	FALSE	FALSE	TRUE	FALSE	FALSE
GSE196215	Homo sapiens	Tissue	Digital Papillary Adenocarcinoma	Illumina NovaSeq 6000	<a href="https://pubmed.ncbi.nlm.nih.gov/36213965/" target="_blank">PMID:36213965</a>	NOT AVAILABLE	The skin serves as a barrier to the environment and is constantly exposed to viral pathogens. However, whether and how viral pathogens contribute to oncogenesis of rare skin cancers has not been explored. We analyzed 18 skin cancers by exploiting sparse off-target reads from commonly available next-generation sequencing data and identify human papillomavirus 42 (HPV42) reads in digital papillary …	Gene expression profiling of DPA tumor samples by 3'-mRNA sequencing.	log2(TPM+1)	7824	8	0	FALSE	FALSE	FALSE	TRUE	FALSE	FALSE
GSE200748	Homo sapiens	Cell line	Cervical Cancer	Affymetrix Clariom S Assay HT	Frensemeier K, Hoppe-Seyler K, Hoppe-Seyler F	NOT AVAILABLE	Infection with oncogenic human papillomavirus (HPV) is a major cause for the development of cervical cancer, which is mainly driven by the expression of the HPV E6 and E7 oncoproteins. We uncovered that the concentration levels of the putative tumor suppressor Dickkopf-1 (Dkk1) are restricted in cervical cancer cells by HPV E6 expression due to the E6-mediated proteolytic degradation of p53, whic…	Parental HeLa (HeLa WT) and Dkk1 KO HeLa cells were treated for 16h with 10 uM Cisplatin or were left untreated. After extracting total RNA from the samples, cRNA was generated and hybridized on Affymetrix庐 GeneChips. All conditions were performed in three biological replicates.	log2(expression)	15733	12	0	FALSE	FALSE	FALSE	FALSE	FALSE	FALSE
GSE97417	Mus musculus	Tissue	Oropharyngeal Squamous Cell Carcinoma	Affymetrix Mouse Gene 2.0 ST Array	Spiotto M	NOT AVAILABLE	kRas (KR) tumors grow faster when expressing kRas and HPV E6E7 (KHR). The hypothesis was to test for differences in gene expression between KR and KHR oral tumors.	Total RNA was extracted from mouse KR + tamoxifen (n=6) and KHR + tamoxifen (n=6) tumors. Expression profiles were examined by Affymetrix Mouse Gene ST 2.0 exon array (GPL18233). Studies were conducted from oral tumor formed in C57BL/6 × FVB F1 mice.	log2(expression)	24768	6	6	TRUE	FALSE	TRUE	TRUE	TRUE	TRUE
GSE174317	Homo sapiens	Cell line	Cervical Cancer	Illumina NextSeq 500	<a href="https://pubmed.ncbi.nlm.nih.gov/34670863/" target="_blank">PMID:34670863</a>	NOT AVAILABLE	The high-risk subgroup of Human papilloma viruses (HPVs), exemplified by HPV16/18, are causally linked to human cancers of the anogenital tract, skin, and upper aerodigestive tract. The high-risk HPV oncoproteins E6 and E7 are expressed from a polycistronic transcript that can potentially give rise to alternatively spliced E6 mRNAs, a process important for E6 and E7 expression and oncogenic trans…	ECD role in viral and cellular splicing	log2(TPM+1)	14382	9	0	FALSE	FALSE	FALSE	FALSE	FALSE	FALSE
GSE182133	Homo sapiens	Cell line	Head and Neck Squamous Cell Carcinoma	Illumina HiSeq 2500	<a href="https://pubmed.ncbi.nlm.nih.gov/35712470/" target="_blank">PMID:35712470</a>	NOT AVAILABLE	Gene expression analysis of p63 knockdown in 2 HPV+ HNSCC cell lines using RNA-seq, Genomic profiling of p63 binding across 2 HPV+ HNSCC cell lines, Epigenomic landscape of 2 HPV+ HNSCC cell lines	RNA was collected and analyzed for two biological replicated from two different HPV+ HNSCC cell lines using RNA-seq, p63 bound chromatin and chromatin associated with different epigenomic marks were collected and analized using ChIP-seq	log2(TPM+1)	11323	12	0	FALSE	FALSE	FALSE	FALSE	FALSE	FALSE
GSE199029	Homo sapiens	Tissue	Oropharyngeal Squamous Cell Carcinoma	NanoString Human nCounter PanCancer IO360 Panel	<a href="https://pubmed.ncbi.nlm.nih.gov/35494251/" target="_blank">PMID:35494251</a>	age,sex,race,tobacco,t_stage,n_stage,m_stage,tumor stage,recurrence,recurrence_time,vital_status,os(time)	Tobacco use is an independent adverse prognostic feature in human papillomavirus (HPV)-associated oropharyngeal squamous cell carcinoma (OPSCC). Despite this, the biologic features associated with tobacco use have not been systematically investigated in this population. We sought to characterize the genomic and immunologic features of HPV(+) OPSCC associated with tobacco use and adverse oncologic…	Cohort study	log2(TPM+1)	757	44	0	FALSE	FALSE	FALSE	TRUE	FALSE	FALSE
GSE192897	Homo sapiens	Tissue	Cervical Cancer	NanoString Human nCounter PanCancer IO 360 Panel	<a href="https://pubmed.ncbi.nlm.nih.gov/35087740/" target="_blank">PMID:35087740</a>	stage at last follow-up,age,surgical approach,histological subtype,lvsi,tnm-stage,adjuvant therapy,time to recurrence	Cervical cancer is one of the most common cancers in women worldwide. Patients diagnosed with early-stage cervical cancer have a good prognosis, however, 10-20% suffer from local or distant recurrent disease after primary treatment. Treatment options for recurrent cervical cancer are limited. Therefore, it is crucial to identify factors that can predict patients with an increased risk of recurren…	RNA was extracted from FFPE samples (healthy n=7*2, Cervical CancerLR n=14, Cervical CancerDR n=8, Cervical CancerNR n=12)	log2(TPM+1)	750	32	0	FALSE	FALSE	FALSE	TRUE	FALSE	FALSE
GSE183454	Homo sapiens	Tissue	Vulvar squamous cell carcinoma	Illumina NovaSeq 6000	<a href="https://pubmed.ncbi.nlm.nih.gov/34756880/" target="_blank">PMID:34756880</a>	NOT AVAILABLE	We retrospectively identified cases of invasive vulvar squamous cell carcinoma. Formalin fixed, paraffin embedded tissues samples were retrieved. Sections were confirmed by H&E staining prior to analysis. Sections were processed by ribosomal RNA depletion and RNA-sequencing (KAPA RNA HyperPrep with RiboErase)(HMR). 23 patient samples had RNA of sufficient quality for analysis. HPV status was dete…	Retrospective cohort study	log2(TPM+1)	16034	12	11	TRUE	TRUE	FALSE	TRUE	TRUE	TRUE
GSE161785	Homo sapiens	Peripheral blood	Head and Neck Squamous Cell Carcinoma	Affymetrix Clariom S Assay	<a href="https://pubmed.ncbi.nlm.nih.gov/35083153/" target="_blank">PMID:35083153</a>	NOT AVAILABLE	PD-L1 immunohistochemical staining has been not always enough reliable to accurately predict the response to immunotherapy; thus, and other biomarkers are required. In this context qualitative and quantitative multiparametric analyses seems promising. Data on the activity of nivolumab in challenging populations (e.g patients with autoimmune disorders; post-organ transplant; chronic viral infectio…	A 64 year-old man, active smoker, was referred to the Fondazione IRCCS Istituto Nazionale Tumori (Milan, Italy). A contrast head and neck MRI demonstrated a large lesion of the right infratemporal fossa. Fine needle aspiration biopsy of the largest neck node (25 mm) demonstrated a poorly differentiated carcinoma. Tumor was staged as an oropharynx cancer, p16 positive, high-risk HPV-DNA positive, …	log2(expression)	19133	5	0	FALSE	FALSE	FALSE	TRUE	FALSE	FALSE
GSE190222	Homo sapiens	Tissue	Oropharyngeal Squamous Cell Carcinoma	Illumina NovaSeq 6000	Wang Y, Ma X, Wang S, Sun L, Wang W	NOT AVAILABLE	Purpose: The current study used high-throughput sequencing technology and related basic experimental verification assays to evaluate new pathogenic mechanisms of Human papilloma virus HPV+ Head and neck squamous cell carcinoma (HNSCC) as well as to determine the potential therapeutic targets. Materials and methods: In this study 3 pairs of tissues were collected from patient with HPV+ and HPV- HN…	The current study used high-throughput sequencing technology and related basic experimental verification assays to evaluate new pathogenic mechanisms of Human papilloma virus HPV+ Head and neck squamous cell carcinoma (HNSCC) as well as to determine the potential therapeutic targets.	log2(TPM+1)	3685	3	3	TRUE	TRUE	TRUE	TRUE	TRUE	TRUE
GSE181805	Homo sapiens	Tissue	Head and Neck Squamous Cell Carcinoma	Affymetrix Human Transcriptome Array 2.0	<a href="https://pubmed.ncbi.nlm.nih.gov/34830760/" target="_blank">PMID:34830760</a>	age,gender	Head and neck squamous cell carcinomas are heterogeneous neoplasms that show clinical and biological differences in association with the human papillomavirus (HPV). To provide adequate therapeutic strategies, biological and clinical characterization is essential to stratify patients based on prognostic and predictive factors. Reports on HNSCC are scarce in Mexico, thus in the present study, we an…	25 total samples were analyzed. The samples were collected from Unidad Médica de Alta Especialidad de Oncología del Centro Médico Nacional Siglo XXI, of the Instituto Mexicano del Seguro Social (Mexican Social Security Institute). We compared HPV+/p16+ and HPV-/p16- of patients with HNSCC . A fold change greater than 1.5 or less than -1.5 and a p-value ≤ 0.05 were used to compare gene expression.	log2(expression)	25536	7	18	TRUE	TRUE	TRUE	TRUE	TRUE	TRUE
GSE218460	Homo sapiens	Tissue	Cervical Cancer	Affymetrix Human Clariom D Assay	Wang W, Li Y, Luo H, Niu X	NOT AVAILABLE	LncRNAs have been found to regulate mRNA expression levels and serve an important role in cervix carcinogenesis. To explore the lncRNA expression profiles during the development and progression of cervical cancer, we performed microarray analysis with total RNA in with only Human papillomavirus (HPV) 16-positive, 7 stage IA-IIA SCervical Cancer (following the International Federation of Gynecolog…	In the study presented here, we designed to analyze the mRNA and lncRNA expression in normal cervical epithelium(n=7),and HPV16 positive cervical squamous cell carcinoma tissues(n=7).	log2(expression)	14834	7	0	FALSE	FALSE	FALSE	TRUE	FALSE	FALSE
GSE159067	Homo sapiens	Tissue	Head and Neck Squamous Cell Carcinoma	Illumina HiSeq 2000	<a href="https://pubmed.ncbi.nlm.nih.gov/33436409/">PMID:33436409</a>	age,sex,tabacco status,alcohol status,immunotherapy line,best response on immunotherapy (recist),os_time,os_event,fs_time,pfs_event	LncRNAs have been found to regulate mRNA expression levels and serve an important role in cervix carcinogenesis.To explore the lncRNA expression profiles during the development and progression of cervical cancer, we performed microarray analysis with total RNA in with only Human papillomavirus (HPV) 16-positive, 7 stage IA-IIA SCC (following the International Federation of Gynecology and Obstetri…	LncRNA expression patterns of cervical tissues were compared between normal, CIN 2-3 and cancer tissues by two different RNA-seq platforms. Additional 72 clinical samples and HPV-infected keratinocytes were analyzed by RT-qPCR to verify the HPV-infection altered gene expression.	log2(TPM+1)	2547	11	49	TRUE	TRUE	TRUE	TRUE	TRUE	TRUE
GSE190904	Homo sapiens	Cell line	Cervical Cancer	Illumina NextSeq 500	Zheng Z, Liu H, Majerciak V, Meyer T	NOT AVAILABLE	To seek the function of lnc-FANCI-2 in high-risk HPV infected cancer cells, we knocked out lnc-FANCI-2 in CaSki cells (HPV16 positive) using CRISPR/Cas9 system.	A differential expression analysis of host transcritome in CaSki cells.	log2(TPM+1)	13449	12	0	FALSE	FALSE	FALSE	FALSE	FALSE	FALSE
GSE162519	Homo sapiens	Tissue	Oropharyngeal Squamous Cell Carcinoma	Illumina NextSeq 500	Foy J,Attignon V,Michon L,Zrounba P,Saintigny P	age,sex,smoking status,drinking/drinking status,pni,lvi,extracapsular_spread,tumor stage,node stage, os(time),os(event),dfs(time),dfs(event)	Background: Never-smokers and never-drinkers patients (NSND) suffering from oral cavity squamous cell carcinoma (OCSCC) are epidemiologically different from smokers drinkers (SD). We therefore hypothesized that they harbored distinct gene expression profiles. Patients and methods: Data from The Cancer Genome Atlas (TCGA) (discovery set), Gene Expression Omnibus and Centre Léon Bérard (CLB) (three…	In 40 patients HPV-negative oral cavity squamous cell carcinoma, gene expression profiles were generated using formalin-fixed paraffin embedded biopsies or archival surgically resected specimens collected prior to treatment initiation. Gene expression profiles were generated using HTG EdgeSeq technology and the Oncology Biomarker Panel (OBP).	log2(TPM+1)	2547	0	40	FALSE	FALSE	FALSE	TRUE	FALSE	FALSE
GSE197559	Mus musculus	Tissue	Head and Neck Squamous Cell Carcinoma	BGISEQ-500	Li H, Zhu S, Zhou J, Chen D, Liu J, Wang W, Sun Z	NOT AVAILABLE	The presence of B cells in tumors have been recently reported to predict the better prognosis of patients with cancer. B cells were found primarily in so-called tertiary lymphoid structures (TLSs) in tumor. TLSs are ectopic lymphoid aggregates that form at sites of micro-secondary lymphoid organs, including a B cell follicle with a network of follicular dendritic cells (FDCs) surrounded by T cell…	4MOSC1-con as control group: 3, 4MOSC1-LIGHT (overexpression of LIGHT) group: 3	log2(TPM+1)	13408	0	6	FALSE	FALSE	FALSE	FALSE	FALSE	FALSE
GSE184616	Homo sapiens	Tissue	Oropharyngeal Squamous Cell Carcinoma	Illumina NovaSeq 6000	<a href="https://pubmed.ncbi.nlm.nih.gov/34912708/">PMID:34912708</a>	age,gender,smoking status	Strand-specific, paired-end, total RNA-sequencing data for fifteen Australian, HPV-negative, young oral squamous cell carcinoma patients of primary tumour and adjacent normal.	30 samples belonging to 15 patients (tumour-normal pairs)	log2(TPM+1)	14150	0	15	FALSE	FALSE	FALSE	TRUE	FALSE	FALSE

## Sheet: Table S3
Supplementary Table S3. Information on the R package used for the construction of the web tool.
package	version	function
dplyr	1.0.7	Data processing
GenomicFeatures	1.48.3	Data processing
GEOquery	2.64.2	To obtain data and data details
GEOmirror	\	To obtain data and data details
hgfocus.db	3.13.0	ID conversion
hugene10sttranscriptcluster.db	8.8.0	ID conversion
hgu133a.db	3.13.0	ID conversion
hgu133plus2.db	3.13.0	ID conversion
illuminaHumanv4.db	1.26.0	ID conversion
limma	3.52.2	Data processing
plyr	1.8.6	Data processing
readr	2.1.2	Data processing
stringr	1.4.0	Data processing
tibbler	3.1.8	Data processing
tidyr	1.2.0	Data processing
circlize	0.4.15	Color selection
clusterProfiler	4.4.4	Pathway Enrichment Analysis
ComplexHeatmap	2.8.0	Heat mapping
corrplot	0.92	Visualize correlation matrix
cowplot	1.1.1	Beautifying plots
enrichplot	1.16.1	Visualize gene enrichment results
ggExtra	0.10.0	Beautifying plots
ggplot2	3.3.5	Basic plotting
ggpubr	0.4.0	Basic plotting
ggridges	0.5.3	Ridgeline Plot
hrbrthemes	0.8.0	Select themes
pathview	1.36.0	Visualize KEGG pathway
RColorBrewer	1.1-2	Custom colors
viridis	0.6.2	Select colors
DT	0.24	Render tables
ggpp	0.4.4	Grammar Extensions to 'ggplot2'
shiny	1.7.2	Establish shiny app
shinyBS	0.61.1	Display user friendly boxes
shinycssloaders	1.0.0	Add automatic loading animations
shinycustomloader	0.9.0	Add automatic loading animations
shinydashboard	0.7.2	Establish user panel
shinydashboardPlus	2.0.3	Establish user panel
shinyFeedback	0.4.0	Display user friendly messages
shinyhelper	0.3.2	Display user friendly messages
shinyjs	2.1.0	Improve the user experience of the shiny app
shinyWidgets	0.7.2	Provide several custom widgets
slickR	0.5.0	Generate rotation map
emayili	0.7.13	Comment box
meta	6.2-1	Meta-analysis
tableone	0.13.2	Display clinical characteristics
waiter	0.2.5	Programatically show and hide loading screens.
metafor	3.0-2	Meta-analysis
shinyjqui	2.0.0	'jQuery UI' Interactions and Effects for Shiny
